# Supplementary material for: Clinical Nursing Management of Adult Patients with Delirium in a Hospital Setting—A Systematic Review
Source: J Clin Med. 2025 Nov 16;14(22):8113. doi: 10.3390/jcm14228113 (PMC12653869; doi:10.3390/jcm14228113)
Supplement: Supplementary file 1 [file jcm-14-08113-s001.zip]

Archive with 1 entries (1 files):
- jcm-3964546-supplementary.pdf
